# Supplementary material for: Effects of Prenatal Dexamethasone Treatment and Post-Weaning Moderate Fructose Intake on Synaptic Plasticity and Behavior in Adult Male Wistar Rat Offspring
Source: Biology (Basel). 2024 Jul 19;13(7):547. doi: 10.3390/biology13070547 (PMC11274266; doi:10.3390/biology13070547)
Supplement: Supplementary file 1 [file biology-13-00547-s001.zip]

Archive with 1 entries (1 files):
- biology-3072502-supplementary.pdf
